# Supplementary material for: Distinct ventral stream and prefrontal cortex representational dynamics during sustained conscious visual perception
Source: Cell Rep. Author manuscript; Available in PMC 2023 Sep 27. (PMC10530642; doi:10.1016/j.celrep.2023.112752)
Supplement: 2 [file NIHMS1920490-supplement-2.xlsx]

## Sheet: Tabs Legend
Tabs legend:
(A) Patient demographic details. Related to STAR Methods.
(B) Number of stimuli viewed by each patient (all durations). Related to STAR Methods.
(C) Individual electrode coverage. Related to Figure 1.
(D) Number of electrodes per region. Related to Figure 1.
(E) Number of responsive electrodes per category and time-window. Related to Figure 1.
(F) Number of unique exemplars viewed by each decoding patient group. Related to Figure 4.
(G) Number of responsive electrodes in each patient subgroup. Related to Figures 4-5.

## Sheet: (A)
(A) Patient demographic details. Related to STAR Methods.
Patient	Gender	Age	Handedness
S1	F	38	R
S2	M	46	R
S3	M	41	L
S4	M	19	R
S5	F	42	R
S6	M	29	R
S7	M	47	L
S8	F	65	R
S9	M	47	R
S10	F	36	R

## Sheet: (B)
(B) Number of stimuli viewed by each patient (all durations). Related to STAR Methods.
Patient	Faces	Objects non-watch	Animals	Watches	Other mostly houses and body parts	Targets both types	Total
S1	208	124	64	208	20	64	688
S2	208	124	64	208	20	64	688
S3	104	62	32	104	10	32	344
S4	102	59	37	103	11	32	344
S5	204	118	74	206	22	64	688
S6	102	59	37	103	11	32	344
S7	203	128	68	205	20	64	688
S8	199	127	68	204	20	64	682
S9	102	59	37	103	11	32	344
S10	102	59	37	103	11	32	344

## Sheet: (C)
(C) Individual electrode coverage. Related to Figure 1.
Occ, occipital; VT, ventral-temporal; PFC, prefrontal; Par, parietal; SM, sensorimotor; LT, lateral-temporal; Med, Medial.
Patient	Implanted hemisphere	Coverage	Number of electrodes
			All	Noise-free	Responsive
S1	R	Occ, VT, Par, PFC, LT, Med	64	63	33
S2	R	Occ, VT, Par, SM, LT, Med	112	96	53
S3	R	Occ, VT, Par, SM, LT, Med	118	107	77
S4	R	Occ, VT, PFC, Par, SM, LT	116	116	22
S5	R	Occ, VT, Par, PFC, SM, LT, Med	100	97	39
S6	R	Occ, VT, Par, PFC, SM, LT, Med, Depth	98 (4 depth)	88 (4 depth)	27
S7	L	VT, Par, PFC, LT	64	26	16
S8	R	Occ, VT, Par, PFC, SM, LT	110	93	53
S9	L	Occ, VT, Par, SM, LT, Med	128	100	51
S10	R	Occ, VT, Par, PFC, SM, LT, Depth	110 (12 depth)	121 (12 depth)	59 (11 depth)
	L	Depth	12	12	5

## Sheet: (D)
(D) Number of electrodes per region. Related to Figure 1.
Region	All electrodes	Noise-free	Responsive
Occipital (Occ)	174	159	126
Occipital retinotopic	94	90	76
Occipital non-retinotopic	80	69	50
Ventral-temporal (VT)	255	227	161
Parietal (Par)	171	138	43
Prefrontal (PFC)	108	101	36
Orbito-frontal cortex (OFC)	35	30	14
Lateral prefrontal cortex (LPFC)	73	71	22
Sensorimotor (SM)	90	89	13
Lateral-temporal (LT)	188	153	31
Medial (not analyzed)	18	12	4
Depth (not analyzed)	28	28	16
Total	1032	907	430

## Sheet: (E)
(E) Number of responsive electrodes per category and time-window. Related to Figure 1.
Time-window	Faces	Objects non-watch	Animals	Watches	Any category
100-300ms	275	219	199	235	342
300-500ms	220	225	204	198	347
500-700ms	132	133	128	104	219
700-900ms	94	78	53	69	142
Any window	313	285	246	281	430

## Sheet: (F)
(F) Number of unique exemplars viewed by each decoding patient group. Related to Figure 4.
Trials containing ictal spikes or excessive noise were excluded.
Patient group	Faces			Objects non-watch			Animals			Watches
	300	900	1500	300	900	1500	300	900	1500	300	900	1500
S1-S10	6	8	3	4	1	4	5	3	2	8	6	8
S1-S3	20	19	20	10	9	14	6	9	5	20	20	20
S4-S10	32	30	26	17	17	18	12	12	9	32	28	30

## Sheet: (G)
(G) Number of responsive electrodes in each patient subgroup. Related to Figures 4-5.
Patient group	Occ			VT	Par	PFC			SM	LT
	Total	Retinotopic	Non-retinotopic			Total	OFC	LPFC
S1-S10	126	76	50	161	43	36	14	22	13	31
S1-S3	69	43	26	69	16	0	0	0	0	5
S4-S10	57	33	24	92	27	36	14	22	13	26
S1-2, S5, S7-8	37	24	13	88	18	21	9	12	12	14
S1, S2, S5-S10	67	41	26	134	33	35	14	21	12	30
